# Supplementary material for: Social networks and inference about unknown events: A case of the match between Google’s AlphaGo and Sedol Lee
Source: PLoS One. 2017 Feb 21;12(2):e0171472. doi: 10.1371/journal.pone.0171472 (PMC5319654; doi:10.1371/journal.pone.0171472)
Supplement: S1 Dataset — (XLSX) [file pone.0171472.s001.xlsx]

## Sheet: AlphaGo
Variables		(0 = female, 1 = male)			(1 = yes, 0 = no)	((0) AlphaGo will win all of the games; (1) AlphaGo will win most of the games; (2) AlphaGo will win more games than Lee;(3) Lee will win more games than AlphaGo; (4) Lee will win most of the games; (5)Lee will win all of the games)	Outcome Prediction (0 = if Lee wins; 1 = elsewise)						Being surprised	Knowledge of AI				Knowledge of GO				TV exposure	Other media exposure	TV exposure	Other media exposure	TV exposure	Other media exposure	TV exposure	Other media exposure	TV exposure	Other media exposure
	IRB ID	Gender	Degree Centrality	Ego Network Density	High Density Group	Prior Beliefs	1st game	2nd game	3rd game	4th game	5th game	Accuracy rate in outcome prediction	by the result of the 1st game	item 1	item 2	item 3	Average	item 1	item 2	item 3	Average	1st game	1st game	2nd game	2nd game	3rd game	3rd game	4th game	4th game	5th game	5th game	posterior beliefs	Positive_1	Negative_1	Negative_2	Positive_2	Positive_3	Negative_3	Positive_4	Positive_5	Negative_4	Negative_5	Positive_6	Negative_6	Negative_7	Positive_7	Positive_8	Positive_9	Negative_8
	XJWR0025	0	.	.	.	4	0	1	1	1	1	0.6	7	5	3	8	5.33	2	7	2	3.67	0	1	0	1	0	0	0	1	0	1	4	1	1	1	1	1	1	2	1	1	1	1	1	1	1	1	1	3
	XJWR0026	0	.	.	.	4	0	1	1	1	1	0.6	7	3	3	6	4	1	1	2	1.33	0	1	0	1	0	1	0	1	0	1	4	1	1	1	1	1	3	1	1	3	3	1	2	1	1	1	1	3
	XJWR0028	0	.	.	.	4	0	0	0	1	1	0.2	9	6	3	7	5.33	4	7	7	6	0	1	0	1	0	0	0	0	0	0	4	3	1	1	3	1	3	1	1	1	3	1	3	1	1	1	1	3
	XJWR0029	1	.	.	.	2	0	0	1	1	0	0.2	9	5	1	9	5	1	1	1	1	0	0	0	1	1	1	0	0	0	0	5	1	1	1	1	1	3	1	1	1	1	1	3	1	1	1	1	3
	XJWR0030	1	.	.	.	4	1	0	1	1	1	0.6	7	1	1	5	2.33	1	3	2	2	0	0	0	0	0	0	1	1	0	0	3	1	1	1	1	1	3	1	3	3	1	3	2	1	1	1	1	3
	XJWR0031	0	.	.	.	4	0	1	1	1	0	0.4	9	2	2	5	3	1	1	1	1	0	1	0	1	0	1	0	1	0	0	4	1	1	1	1	1	3	1	1	3	3	3	3	1	1	3	3	3
	XJWR0032	1	.	.	.	4	0	0	1	1	0	0.2	9	6	6	7	6.33	3	2	1	2	0	1	1	1	1	1	1	1	0	1	5	1	1	1	1	1	2	1	1	1	2	1	3	3	3	1	1	2
	XJWR0034	0	.	.	.	4	0	1	1	1	1	0.6	7	7	2	9	6	1	1	2	1.33	0	0	0	0	0	1	0	0	.	.	.	.	.	.	.	.	.	.	.	.	.	.	.	.	.	.	.	.
	XJWR0037	0	.	.	.	4	1	1	0	0	1	0.8	7	3	3	5	3.67	1	1	3	1.67	0	0	0	0	0	1	0	1	0	0	3	1	2	3	2	1	3	2	2	1	2	1	2	1	2	1	1	2
	XJWR0038	1	.	.	.	4	0	0	0	1	1	0.2	8	6	5	6	5.67	4	4	6	4.67	0	1	0	1	0	1	0	1	0	1	4	1	2	2	2	1	1	1	3	3	1	1	3	1	2	1	1	2
	XJWR0040	1	.	.	.	4	0	0	0	1	0	0	8	3	3	8	4.67	2	7	5	4.67	0	1	0	1	0	0	1	1	0	0	4	1	1	2	2	2	3	1	3	3	3	3	2	2	3	1	1	3
	XJWR0042	0	.	.	.	5	0	0	1	1	1	0.4	9	4	4	4	4	4	5	6	5	1	1	0	1	1	1	0	1	0	1	5	3	1	1	3	1	3	1	2	1	2	1	1	1	3	1	1	2
	XJWR0043	0	3	0.333333	0	4	1	0	0	1	0	0.2	6	6	4	7	5.67	2	3	6	3.67	0	1	0	1	0	0	0	1	0	0	.	.	.	.	.	.	.	.	.	.	.	.	.	.	.	.	.	.
	XJWR0044	1	7	.	.	4	0	0	1	1	0	0.2	6	9	9	9	9	3	7	3	4.33	1	1	0	1	0	1	0	1	0	1	4	3	1	1	1	1	2	1	2	1	1	1	2	1	2	1	1	3
	XJWR0045	1	4	.	.	5	0	0	1	1	1	0.4	9	7	7	7	7	5	5	5	5	1	1	1	1	0	1	0	1	0	1	5	3	1	1	2	1	1	1	3	1	1	3	3	1	1	1	3	2
	XJWR0046	0	7	.	.	4	1	0	1	1	0	0.4	8	7	6	8	7	5	1	7	4.33	0	1	0	1	0	0	0	1	0	1	3	1	1	1	1	1	1	1	1	1	3	1	2	1	1	1	1	1
	XJWR0048	0	4	0.333333	0	2	1	1	1	1	1	0.8	3	3	3	3	3	3	3	2	2.67	0	1	0	1	0	1	0	0	0	0	5	1	1	1	1	1	1	1	1	1	1	1	1	1	1	1	1	2
	XJWR0049	1	5	0.6	1	5	0	0	1	1	1	0.4	9	3	1	3	2.33	1	1	3	1.67	0	1	1	1	0	1	1	1	0	0	.	.	.	.	.	.	.	.	.	.	.	.	.	.	.	.	.	.
	XJWR0052	1	2	1	1	1	0	1	1	1	0	0.4	7	7	7	7	7	3	7	6	5.33	1	1	1	1	1	1	0	1	1	1	5	3	1	1	2	1	3	1	3	3	1	3	2	1	2	2	3	2
	XJWR0053	1	5	0.2	0	4	0	0	1	1	0	0.2	8	8	6	6	6.67	7	8	6	7	1	1	0	1	0	0	1	1	0	1	4	1	3	3	1	1	2	1	2	2	3	1	3	1	3	1	1	3
	XJWR0055	1	5	0.7	1	5	0	0	0	1	1	0.2	8	3	2	6	3.67	3	3	6	4	0	1	0	1	0	1	0	1	0	1	3	3	1	1	3	1	1	1	1	1	1	1	1	1	1	1	1	1
	XJWR0058	1	5	0.3	0	4	0	1	1	1	1	0.6	2	6	5	7	6	2	1	1	1.33	0	0	0	1	0	1	1	0	0	0	3	2	1	1	1	1	2	1	1	1	2	2	3	1	3	1	1	3
	XJWR0060	1	5	0.3	0	5	0	0	0	1	0	0	8	2	1	5	2.67	2	6	4	4	0	1	1	1	0	1	0	0	0	0	.	.	.	.	.	.	.	.	.	.	.	.	.	.	.	.	.	.
	XJWR0062	1	10	0.266667	0	5	0	1	0	1	1	0.4	9	8	6	8	7.33	2	2	2	2	0	1	0	1	0	1	0	1	1	1	4	3	2	1	1	1	3	1	1	1	1	1	3	1	1	1	1	3
	XJWR0063	1	3	0.333333	0	4	0	1	1	1	1	0.6	8	6	7	6	6.33	5	8	6	6.33	1	1	1	1	1	0	1	1	1	1	4	3	1	1	3	1	1	1	1	1	3	1	2	1	3	1	1	3
	XJWR0064	1	8	0.392857	0	4	1	0	0	1	1	0.4	6	6	6	6	6	6	6	6	6	1	1	1	1	1	0	1	1	1	1	3	3	3	3	1	1	1	1	1	1	1	1	3	3	1	1	1	3
	XJWR0065	0	3	0.333333	0	5	0	1	1	1	1	0.6	8	6	5	5	5.33	1	1	5	2.33	0	1	0	1	1	0	1	0	0	0	4	3	3	1	3	1	3	1	3	1	2	3	2	3	3	1	1	2
	XJWR0066	0	6	0.133333	0	5	0	0	0	1	1	0.2	9	3	1	5	3	1	2	5	2.67	0	1	0	1	0	0	0	1	0	0	4	1	1	3	1	1	2	1	1	3	3	1	1	1	1	3	1	3
	XJWR0067	1	10	0.288889	0	5	0	0	1	1	0	0.2	8	7	5	8	6.67	7	8	8	7.67	1	1	1	1	1	1	1	1	1	1	4	1	1	1	1	1	1	1	1	1	1	1	1	1	1	1	1	3
	XJWR0068	1	5	0.1	0	4	0	0	1	0	1	0.6	8	5	3	3	3.67	1	4	1	2	0	1	0	0	0	0	0	1	0	0	.	.	.	.	.	.	.	.	.	.	.	.	.	.	.	.	.	.
	XJWR0069	0	6	0.266667	0	4	0	1	1	1	1	0.6	9	5	4	6	5	1	2	1	1.33	0	1	0	0	0	1	0	1	0	1	3	3	1	2	2	1	1	1	1	1	2	2	3	1	1	1	1	1
	XJWR0070	0	3	1	1	4	0	1	1	1	1	0.6	8	5	3	3	3.67	1	1	1	1	0	1	0	0	0	0	0	1	0	0	4	3	1	1	1	1	1	1	3	1	3	1	3	1	3	1	1	3
	XJWR0071	0	4	0.666667	1	4	0	0	1	1	0	0.2	8	6	5	7	6	1	4	2	2.33	1	1	1	1	0	0	1	0	0	1	4	1	1	1	3	3	1	2	1	1	1	1	1	3	3	3	3	1
	XJWR0072	1	6	0.8	1	4	0	0	1	1	0	0.2	2	9	9	9	9	1	1	1	1	1	1	1	1	0	0	0	1	0	1	4	1	1	1	1	1	1	1	1	1	1	1	1	1	1	1	1	1
	XJWR0074	1	6	0.866667	1	4	0	0	0	1	1	0.2	6	6	5	8	6.33	3	2	7	4	1	1	1	1	0	1	0	0	0	0	3	2	3	2	2	1	1	2	2	1	2	3	2	1	3	2	1	2
	XJWR0075	0	8	0.428571	0	4	0	0	0	1	1	0.2	8	4	4	6	4.67	1	3	2	2	0	1	0	1	0	0	0	1	0	1	4	1	1	1	1	1	3	1	1	3	3	1	1	3	1	2	1	3
	XJWR0076	0	5	0.3	0	4	1	1	1	1	1	0.8	3	7	8	9	8	3	7	5	5	0	1	0	1	0	1	1	1	1	1	5	1	1	2	3	1	3	1	1	1	3	1	1	3	1	1	1	3
	XJWR0079	1	5	0.4	0	4	1	0	1	1	1	0.6	9	3	2	6	3.67	7	9	6	7.33	1	1	1	1	1	1	0	1	0	1	5	3	3	2	1	1	1	1	3	1	1	1	1	3	3	1	1	3
	XJWR0082	1	13	0.24359	0	4	1	1	1	1	0	0.6	8	7	6	8	7	1	2	3	2	0	1	0	1	1	1	0	1	1	1	4	3	2	2	3	1	2	1	2	1	2	2	1	1	1	3	3	2
	XJWR0083	1	5	0.5	1	2	0	1	1	1	0	0.4	6	6	7	5	6	3	9	6	6	1	1	1	1	0	1	1	1	1	1	4	1	2	1	1	1	3	1	1	1	1	1	1	1	1	1	1	3
	XJWR0084	0	8	0.535714	1	2	1	0	1	1	1	0.6	4	6	2	2	3.33	1	1	1	1	0	1	0	1	0	1	0	0	0	0	.	.	.	.	.	.	.	.	.	.	.	.	.	.	.	.	.	.
	XJWR0087	1	6	0.266667	0	2	0	0	1	1	1	0.4	4	6	3	4	4.33	3	4	3	3.33	0	0	0	1	0	0	0	0	0	1	4	1	2	1	1	1	1	1	1	3	1	1	3	3	1	1	1	3
	XJWR0088	0	10	0.333333	0	2	0	1	1	1	1	0.6	6	7	5	8	6.67	3	1	5	3	0	1	0	0	0	1	0	0	0	1	3	1	1	1	3	1	3	1	1	3	3	1	3	3	1	1	1	3
	XJWR0089	1	6	0.2	0	4	0	0	1	1	1	0.4	7	2	2	2	2	3	7	3	4.33	0	1	0	1	0	1	0	1	0	0	4	1	1	1	1	1	3	1	1	3	1	1	3	1	1	3	1	3
	XJWR0091	1	5	0.4	0	1	0	1	1	1	0	0.4	6	7	5	6	6	5	2	2	3	1	1	0	1	1	1	0	1	0	0	4	3	1	1	2	1	2	1	2	1	1	1	2	1	1	1	1	3
	XJWR0092	0	7	0.238095	0	2	0	1	1	1	0	0.4	6	5	3	4	4	1	1	1	1	0	1	0	0	0	0	0	1	0	1	5	3	1	1	3	3	1	3	1	3	3	1	1	3	3	3	3	3
	XJWR0095	1	6	0.466667	0	4	0	0	0	1	0	0	6	5	5	5	5	2	2	2	2	0	1	0	0	0	0	0	1	0	0	.	.	.	.	.	.	.	.	.	.	.	.	.	.	.	.	.	.
	XJWR0097	1	7	0.428571	0	4	0	0	0	0	1	0.4	4	4	3	4	3.67	4	5	5	4.67	1	1	1	1	0	0	0	1	0	0	5	1	1	1	1	1	3	1	1	1	1	3	3	1	3	1	1	3
	XJWR0098	0	3	1	1	4	0	0	1	1	1	0.4	5	2	1	3	2	1	1	1	1	0	1	0	1	0	0	0	1	0	0	3	1	2	3	2	1	2	1	3	1	2	3	2	1	2	1	1	2
	XJWR0100	1	5	0.3	0	2	1	1	1	1	1	0.8	3	9	9	9	9	1	1	1	1	0	1	1	1	0	1	0	1	1	1	5	3	3	1	1	1	2	1	1	1	2	3	2	1	3	1	1	3
	XJWR0105	0	5	0.2	0	4	1	1	1	1	1	0.8	4	4	3	5	4	1	1	2	1.33	1	1	0	0	0	0	0	1	0	0	5	1	1	1	1	3	1	3	3	1	3	3	3	1	1	3	3	3
	XJWR0106	1	2	1	1	5	0	0	0	0	1	0.4	9	5	3	2	3.33	7	8	7	7.33	0	0	0	0	0	1	0	0	0	0	4	1	2	3	1	1	3	1	1	3	1	1	3	1	1	3	1	2
	XJWR0107	1	3	1	1	4	0	0	0	1	0	0	8	6	6	7	6.33	1	1	1	1	1	1	0	1	0	0	0	1	0	0	4	3	1	2	2	1	1	1	1	1	3	2	2	1	1	1	1	3
	XJWR0108	1	7	0.571429	1	4	0	1	1	1	1	0.6	7	3	1	5	3	1	3	1	1.67	0	0	0	0	0	1	0	1	0	0	5	2	1	1	2	1	2	1	2	1	2	3	2	2	3	2	2	2
	XJWR0109	0	9	0.583333	1	4	0	1	1	1	1	0.6	7	6	5	7	6	4	3	6	4.33	0	1	0	1	0	0	0	1	0	1	4	3	1	2	2	1	3	1	2	2	2	1	2	1	3	1	1	3
	XJWR0114	0	4	0.666667	1	1	1	1	1	1	0	0.6	6	6	7	8	7	2	1	3	2	0	1	0	1	0	1	0	1	0	1	4	1	2	2	1	1	3	1	1	1	3	1	3	1	1	1	1	3
	XJWR0115	1	3	1	1	4	0	0	0	0	1	0.4	9	3	3	4	3.33	2	5	2	3	0	1	0	1	0	1	0	1	1	1	4	1	1	1	1	1	1	1	1	1	1	1	1	1	1	1	1	1
	XJWR0118	1	7	0.619048	1	5	0	1	1	1	0	0.4	9	1	3	3	2.33	1	4	3	2.67	0	1	1	1	0	1	0	1	0	1	5	1	1	1	2	1	1	2	1	1	3	3	1	1	1	2	1	3
	XJWR0120	1	.	.	.	4	0	0	1	1	0	0.2	9	5	4	6	5	1	6	3	3.33	0	1	0	1	0	1	1	1	0	1	3	3	1	1	1	1	1	2	1	2	1	1	2	2	3	3	2	3
	XJWR0121	1	.	.	.	4	0	0	1	1	1	0.4	8	4	4	6	4.67	5	4	6	5	0	1	1	1	1	1	1	1	1	1	4	1	1	1	1	1	1	1	1	1	1	3	3	1	1	1	1	3
	XJWR0122	1	.	.	.	5	0	0	1	1	1	0.4	7	6	3	7	5.33	3	2	5	3.33	0	1	1	1	0	1	0	1	1	1	4	3	1	1	1	1	3	1	3	1	3	1	3	3	1	3	3	3
	XJWR0123	1	.	.	.	4	0	0	1	1	1	0.4	9	6	5	6	5.67	7	8	7	7.33	1	1	1	0	1	0	1	0	1	0	4	3	2	1	1	2	1	1	2	2	1	2	2	3	2	1	1	2
	XJWR0124	1	.	.	.	5	0	0	1	1	1	0.4	8	3	2	5	3.33	2	5	5	4	1	1	1	0	0	0	1	0	1	0	4	3	2	1	1	1	1	1	1	1	1	1	1	1	3	1	1	1
[truncated: 56 more columns]

## Sheet: Replication
CUBEE_ID	Impeachment	Voted before	Sanders' winning probability	Sanders condition	Degree centrality	Ego network density	KakaoTalk Group-Discussion Rooms	User of Facebook	Alter1	Alter2	Alter3	Alter4	Alter5	Directing	Best Picture	Actor in a supporting role	Actress in a supporting role	at Cinema	on the Phone	Best Picture	Directing	Actor in a supporting role	Actress in a supporting role
CUBEE0001	5	1	30	2	5	0.2	9	1	1	1	2	2	1	3	2	5	1	12	6	3	4	3	3
CUBEE0002	5	2	70	2	3	0.333333	9	1	2	1	1	.	.	2	3	2	2	4	1	3	5	2	2
CUBEE0003	4	1	30	2	2	1	12	1	2	2	.	.	.	2	1	4	2	10	2	2	2	2	2
CUBEE0004	3	1	30	1	4	0.333333	24	2	1	1	1	1	.	4	3	1	3	10	5	3	4	5	4
CUBEE0005	5	1	15	2	4	0.166667	9	2	2	2	2	2	.	2	1	3	5	5	3	4	4	3	3
CUBEE0007	5	2	80	1	4	0.5	20	1	1	1	1	1	.	1	2	4	4	2	4	2	2	2	2
CUBEE0008	5	2	75	2	3	0.333333	20	1	1	2	2	.	.	4	4	4	1	2	3	1	1	1	1
CUBEE0009	6	2	75	2	5	0.1	7	1	2	1	1	1	1	2	4	4	4	2	2	2	2	1	1
CUBEE0010	5	1	25	1	5	0.7	9	1	2	2	1	1	1	2	2	3	5	15	3	4	4	3	2
CUBEE0011	4	2	60	2	4	0	6	2	1	2	2	1	.	2	3	4	5	10	10	3	3	3	3
CUBEE0012	3	1	60	2	5	1	8	1	1	2	2	2	1	4	3	4	2	6	7	3	2	5	4
CUBEE0014	4	2	35	1	4	0.166667	17	1	1	2	1	1	.	5	2	1	1	5	0	1	1	1	1
CUBEE0015	5	1	50	2	3	0.333333	8	1	1	2	2	.	.	5	1	4	5	6	3	3	3	3	3
CUBEE0016	4	2	70	2	1	.	7	2	2	.	.	.	.	2	1	4	4	4	0	2	2	2	2
CUBEE0018	5	1	33	1	5	0.3	16	1	2	2	1	1	1	4	3	3	2	8	1	5	2	2	2
CUBEE0019	4	2	30	1	5	0.3	32	1	1	1	1	1	1	2	1	5	2	20	5	4	4	3	3
CUBEE0021	.	.	.	.	5	0.7	14	1	1	1	1	1	1	.	.	.	.	.	.	.	.	.	.
CUBEE0022	5	2	80	1	1	.	8	1	2	.	.	.	.	4	2	2	5	15	5	1	1	1	1
CUBEE0024	4	2	20	1	1	.	13	1	1	.	.	.	.	5	2	5	4	3	2	1	1	1	1
CUBEE0025	4	1	65	1	4	0.5	18	1	1	1	1	1	.	2	3	3	2	8	2	4	2	6	5
CUBEE0027	3	1	60	1	5	0.1	11	2	2	2	2	2	2	4	2	5	5	20	2	5	4	4	2
CUBEE0030	2	2	20	2	5	0.3	20	1	1	1	1	1	1	2	2	3	5	6	1	3	5	6	5
CUBEE0032	4	2	70	2	2	0	12	2	2	2	.	.	.	2	1	4	5	4	2	4	3	5	3
CUBEE0033	5	1	80	1	3	0.333333	6	2	2	2	2	.	.	4	1	4	5	4	0	2	2	2	2
CUBEE0036	4	1	50	1	5	0.2	7	1	2	2	1	1	1	1	4	3	5	7	0	4	4	4	4
CUBEE0037	5	1	70	1	3	0.666667	14	1	1	2	1	.	.	2	1	3	5	10	10	2	3	2	2
CUBEE0038	.	.	.	.	3	0.333333	28	1	1	1	2	.	.	.	.	.	.	.	.	.	.	.	.
CUBEE0039	.	.	.	.	4	0.166667	17	1	1	2	1	2	.	.	.	.	.	.	.	.	.	.	.
CUBEE0040	1	2	40	1	4	0.333333	27	1	1	2	2	1	.	2	4	4	5	6	4	5	4	3	3
CUBEE0041	4	2	49	1	3	0.333333	32	1	2	2	1	.	.	5	3	5	3	7	2	3	3	2	3
CUBEE0045	5	1	20	2	3	0.333333	19	1	1	1	1	.	.	2	2	4	4	0	0	1	1	1	1
CUBEE0046	.	.	.	.	4	0.333333	20	2	2	2	2	2	2	.	.	.	.	.	.	.	.	.	.
CUBEE0047	5	1	30	2	3	0	6	2	2	2	2	.	.	2	2	3	2	10	0	2	3	1	4
CUBEE0048	4	2	30	2	3	0.333333	16	1	1	2	2	.	.	3	1	4	5	5	1	3	3	2	2
CUBEE0050	.	.	.	.	5	0.3	41	1	1	1	1	1	1	.	.	.	.	.	.	.	.	.	.
CUBEE0051	4	2	20	1	3	0	21	1	2	1	1	.	.	3	1	4	4	8	2	2	3	3	2
CUBEE0052	3	1	40	2	5	0.3	6	2	1	2	1	2	2	2	1	3	5	4	10	2	2	4	2
CUBEE0053	3	1	40	2	2	0	16	1	1	2	.	.	.	2	3	5	5	1	0	2	2	2	2
CUBEE0054	5	2	85	2	5	0.4	11	1	2	2	1	1	1	2	1	4	2	6	3	4	4	2	1
CUBEE0058	5	1	60	2	5	0.2	10	1	2	2	1	2	2	2	2	1	5	10	4	4	5	3	5
CUBEE0059	4	1	90	1	1	.	0	1	1	.	.	.	.	5	1	4	3	6	3	4	4	4	2
CUBEE0060	4	1	50	2	5	0.2	5	1	1	1	1	1	1	2	1	3	5	2	2	3	3	3	3
CUBEE0062	.	.	.	.	1	.	43	1	1	.	.	.	.	.	.	.	.	.	.	.	.	.	.
CUBEE0063	5	2	60	1	5	0.1	18	1	2	2	1	1	1	2	2	4	2	10	8	4	2	3	3
CUBEE0064	5	1	70	1	5	0.3	11	1	2	2	2	2	2	4	2	4	3	4	3	2	2	2	2
CUBEE0065	3	2	50	2	3	0	17	1	2	1	1	.	.	2	1	5	5	5	15	4	4	4	4
CUBEE0067	5	1	60	1	4	0.333333	5	2	2	2	2	2	.	2	5	4	5	5	1	1	1	1	1
CUBEE0068	4	1	0	2	4	0.333333	37	1	1	1	1	1	.	2	1	5	5	20	10	2	2	2	4
CUBEE0072	5	2	40	1	3	0.666667	8	1	2	1	2	.	.	5	1	3	2	15	15	4	4	5	4
CUBEE0073	3	2	30	2	2	0	8	2	2	1	.	.	.	2	3	3	4	40	10	3	3	3	3
CUBEE0074	5	2	45	2	5	0.1	22	2	2	2	2	2	2	3	2	3	2	9	0	2	2	4	1
CUBEE0075	4	1	70	2	5	0.2	17	1	1	1	1	1	1	2	5	1	2	3	6	1	1	1	1
CUBEE0076	5	2	30	1	5	0.1	12	1	2	2	2	1	1	3	2	1	2	8	3	4	2	2	4
CUBEE0077	5	2	20	1	3	1	18	1	2	1	1	.	.	1	3	4	5	10	2	3	3	4	5
CUBEE0078	3	2	50	1	4	0.166667	13	1	1	1	1	1	.	2	2	3	2	5	2	2	2	2	2
CUBEE0080	4	1	5	2	3	0.333333	16	1	1	2	1	.	.	1	2	1	2	8	20	2	2	4	3
CUBEE0081	6	1	10	2	5	0.3	18	1	2	1	1	1	1	2	2	5	2	10	1	2	2	2	2
CUBEE0085	5	1	80	2	5	0.2	9	1	1	1	1	2	1	2	3	2	2	7	6	4	3	4	5
CUBEE0086	4	2	30	1	5	0.3	17	1	1	1	1	1	1	3	1	4	5	10	7	5	4	5	5
CUBEE0087	.	.	.	.	5	0.4	6	2	1	2	1	1	1	.	.	.	.	.	.	.	.	.	.
CUBEE0088	.	.	.	.	3	0.333333	14	1	2	1	2	.	.	.	.	.	.	.	.	.	.	.	.
CUBEE0090	6	1	70	2	5	0.2	10	1	1	1	1	2	1	5	1	4	2	3	1	4	5	2	2
CUBEE0091	4	1	70	2	4	0.166667	25	1	1	1	1	1	.	1	2	3	4	4	0	4	4	5	4
CUBEE0094	5	1	75	1	4	0.166667	8	1	2	2	2	2	.	4	5	4	5	8	0	2	2	3	3
CUBEE0095	2	2	65	2	2	1	9	1	2	2	.	.	.	2	2	5	2	7	10	3	3	3	3
CUBEE0096	5	1	30	2	1	.	4	2	2	.	.	.	.	2	5	4	1	1	3	3	1	1	1
CUBEE0099	2	1	70	1	4	0.166667	23	1	1	1	1	1	.	3	1	3	5	7	2	2	2	2	2
CUBEE0100	4	1	40	2	5	0.2	7	1	2	2	1	1	1	3	1	5	5	7	1	1	1	1	1
CUBEE0101	4	1	10	2	3	1	23	1	2	2	2	.	.	5	1	3	5	6	3	4	4	4	4
CUBEE0103	.	.	.	.	4	0.166667	11	1	1	2	2	.	.	.	.	.	.	.	.	.	.	.	.
CUBEE0104	5	1	35	1	2	1	16	1	1	1	.	.	.	2	3	3	5	4	2	3	3	3	3
CUBEE0105	5	1	60	1	3	0	37	1	2	1	1	.	.	5	2	5	5	10	2	3	2	4	4
CUBEE0107	5	1	60	1	5	0.6	19	1	1	1	1	1	1	4	2	4	5	5	0	2	2	4	4
CUBEE0109	5	1	50	1	5	0.4	6	2	2	2	2	2	2	3	3	3	5	3	1	4	2	2	2
CUBEE0110	5	2	60	2	5	0.2	27	1	1	1	1	1	1	3	4	4	5	4	0	3	3	3	4
CUBEE0113	4	1	50	2	5	0.1	7	2	2	2	2	2	2	4	2	5	5	1	0	1	1	1	1
CUBEE0114	.	.	.	.	3	0.333333	3	2	2	2	2	.	.	.	.	.	.	.	.	.	.	.	.
CUBEE0115	3	1	40	1	5	0.3	18	2	2	2	2	2	2	4	1	1	5	10	0	4	3	3	3
CUBEE0116	4	1	0	1	4	0.333333	2	2	2	2	1	1	.	5	2	5	2	4	3	3	3	4	4
CUBEE0117	3	1	10	2	4	0.166667	10	2	2	2	2	2	.	4	1	1	5	10	5	4	4	4	4
CUBEE0118	4	1	60	1	5	0.6	4	1	1	1	1	1	1	5	3	4	2	4	3	5	3	2	2
CUBEE0119	4	1	35	2	5	0.2	10	1	2	2	1	1	1	2	4	1	4	13	20	2	2	3	3
CUBEE0121	4	1	20	1	3	0.333333	30	1	1	1	2	.	.	3	3	4	5	10	3	1	1	2	3
CUBEE0122	2	2	10	2	4	0.166667	11	1	2	2	1	1	.	4	2	4	5	6	2	5	3	3	5
CUBEE0123	.	.	.	.	3	0.333333	10	1	2	2	1	.	.	.	.	.	.	.	.	.	.	.	.
CUBEE0124	4	1	60	1	5	0.2	30	1	1	1	1	1	1	3	2	2	2	8	16	3	3	4	3
CUBEE0126	5	1	80	2	2	0	13	1	2	1	.	.	.	5	2	1	2	12	1	4	5	2	1
CUBEE0128	4	2	70	2	4	0.333333	7	1	1	2	2	2	.	2	2	4	5	3	3	3	3	3	4
CUBEE0129	5	2	10	2	3	0.666667	8	2	2	2	2	.	.	2	3	4	1	5	4	3	1	1	1
CUBEE0131	4	2	60	1	4	0.5	10	1	1	2	1	1	.	5	3	1	2	30	0	3	1	4	5
CUBEE0132	6	1	62	1	5	0.6	29	1	1	1	1	2	1	2	3	3	5	15	2	4	4	5	3
CUBEE0133	5	1	65	1	5	0	6	2	1	1	.	1	1	4	1	3	5	10	0	4	3	5	4
CUBEE0134	3	1	80	2	3	1	7	2	1	2	2	.	.	5	5	4	1	20	0	5	2	5	2
CUBEE0135	2	2	40	1	5	0.3	8	1	2	1	2	1	1	4	1	4	5	5	3	1	1	1	1
CUBEE0136	5	1	20	2	5	0.7	13	1	1	1	1	1	1	2	1	1	3	13	32	4	4	4	4
